# Supplementary material for: Incidence and Prevalence of Peripheral Arterial Disease in South Korea: Retrospective Analysis of National Claims Data
Source: JMIR Public Health Surveill. 2022 Nov 18;8(11):e34908. doi: 10.2196/34908 (PMC9719060; doi:10.2196/34908)
Supplement: Multimedia Appendix 1 [file publichealth_v8i11e34908_app1.xlsx]

## Sheet: Sheet1
Additional file 1: Table S1. Code for patients with peripheral artery disease
I70.2	Atherosclerosis of arteries of extremities
I73.8	Other specified peripheral vascular disease
I73.9	Peripheral vascular disease, unspecified
I74.3	Embolism and thrombosis of arteries of the lower extremities
I74.4	Embolism and thrombosis of arteries of extremities, unspecified
I74.5	Embolism and thrombosis of iliac artery
I74.8	Embolism and thrombosis of other arteries
I74.9	Embolism and thrombosis of unspecified artery
