# Supplementary material for: Incidence and Prevalence of Peripheral Arterial Disease in South Korea: Retrospective Analysis of National Claims Data
Source: JMIR Public Health Surveill. 2022 Nov 18;8(11):e34908. doi: 10.2196/34908 (PMC9719060; doi:10.2196/34908)
Supplement: Multimedia Appendix 2 [file publichealth_v8i11e34908_app2.xlsx]

## Sheet: Sheet1
Additional file 2: Table S2. Procedure codes and names for patients with peripheral artery disease
Disease		Codes	Code name
Peripheral Artery Revascularization	Endovascular revascularization	M6597	Percutaneous Transluminal Angioplasty-Others
		M6605	Percutaneous Intravascular Installation of Metallic Stent-Others
		M6620	Percutaneous Intravascular Atherectomy
		M6613	Percutaneous Intravascular Installation of Stent Graft-Others
		M6632	Percutaneous Thrombus Removal-Thrombolytic Treatment-Others
	Open-surgery	O0161	Vascular Bypass Operation(Femoral-Femoral, Clavicle-Clavicle Or Axilla-Axilla),Autologous Vessel
		O0162	Vascular Bypass Operation(Femoral-Femoral, Clavicle-Clavicle Or Axilla-Axilla),Artificial Vessel
		O0163	Vascular Bypass Operation(Femoral-Popliteal[Above Knee Joint]),Autologous Vessel
		O0164	Vascular Bypass Operation(Femoral-Popliteal[Knee Joint Upper]),Artificial Vessel
		O0165	Vascular Bypass Operation(Femoral-Popliteal[Below Knee Joint]),Autologous Vessel
		O0166	Vascular Bypass Operation(Femoral-Popliteal[Below Knee Joint]),Artificial Vessel
		O0167	Vascular Bypass Operation(Femoral-Tibia,Fibula),Autologous Vessel
		O0168	Vascular Bypass Operation(Femoral-Tibia,Fibula),Artificail Vessel
		O0169	Vascular Bypass Operation(Popliteal-Tibia,Fibula),Autologous Vessel
		O0170	Vascular Bypass Operation(Popliteal-Tibia,Fibula),Artificial Vessel
		O1645	Vascular Bypass Operation(Artery-Others),Autologous Vessel
		O1646	Vascular Bypass Operation(Artery-Others),Artificial Vessel
		O2064	Transluminal Atherectomy-Abdominal Artery or Iliac Artery
		O2065	Transluminal Atherectomy-Others
		O2067	Transluminal Atherectomy-Abdominal Artery or Iliac Artery
		O2068	Transluminal Atherectomy-Others
